# Supplementary material for: Metabolic Syndrome Induces Epigenetic Alterations in Mitochondria-Related Genes in Swine Mesenchymal Stem Cells
Source: Cells. 2023 Apr 27;12(9):1274. doi: 10.3390/cells12091274 (PMC10177475; doi:10.3390/cells12091274)
Supplement: Supplementary file 1 [file cells-12-01274-s001.zip]

Archive with 1 entries (1 files):
- cells-2212076-supplementary.pdf
